# Supplementary material for: A New Wrist-Worn Tool Supporting the Diagnosis of Parkinsonian Motor Syndromes
Source: Sensors (Basel). 2024 Mar 19;24(6):1965. doi: 10.3390/s24061965 (PMC10975887; doi:10.3390/s24061965)
Supplement: Supplementary file 1 [file sensors-24-01965-s001.zip]

Archive with 1 entries (1 files):
- sensors-2892881-supplementary.pdf
